# Supplementary material for: Development and Evaluation of a Natural Language Processing System for Curating a Trans-Thoracic Echocardiogram (TTE) Database
Source: Bioengineering (Basel). 2023 Nov 10;10(11):1307. doi: 10.3390/bioengineering10111307 (PMC10669818; doi:10.3390/bioengineering10111307)
Supplement: Supplementary file 1 [file bioengineering-10-01307-s001.zip]

Archive with 1 entries (1 files):
- bioengineering-2659195-supplementary.pdf
